# Supplementary material for: Hardness, Modulus, and Refractive Index of Plasma-Assisted Atomic-Layer-Deposited Hafnium Oxide Thin Films Doped with Aluminum Oxide
Source: Nanomaterials (Basel). 2023 May 10;13(10):1607. doi: 10.3390/nano13101607 (PMC10223527; doi:10.3390/nano13101607)
Supplement: Supplementary file 1 [file nanomaterials-13-01607-s001.zip]

Archive with 1 entries (1 files):
- nanomaterials-2373864-supplementary.pdf
